# Supplementary material for: Application and Effects of Ohmic-Vacuum Combination Heating on the Quality Factors of Tomato Paste
Source: Foods. 2021 Nov 25;10(12):2920. doi: 10.3390/foods10122920 (PMC8700374; doi:10.3390/foods10122920)
Supplement: Supplementary file 1 [file foods-10-02920-s001.zip]

Archive with 1 entries (1 files):
- foods-1423712-supplementary.pdf
